# Supplementary material for: LogiKEy workbench: Deontic logics, logic combinations and expressive ethical and legal reasoning (Isabelle/HOL dataset)
Source: Data Brief. 2020 Oct 15;33:106409. doi: 10.1016/j.dib.2020.106409 (PMC7586073; doi:10.1016/j.dib.2020.106409)
Supplement: Supplementary file 1 [file mmc1.zip]

Archive with 249 entries (237 files):
- 2020-DataInBrief-Data/
- 2020-DataInBrief-Data/GDPR_E.html
- 2020-DataInBrief-Data/IOL_out2.thy
- __MACOSX/
- __MACOSX/2020-DataInBrief-Data/
- __MACOSX/2020-DataInBrief-Data/._IOL_out2.thy
- 2020-DataInBrief-Data/IO_Experiments.thy
- __MACOSX/2020-DataInBrief-Data/._IO_Experiments.thy
- 2020-DataInBrief-Data/Chisholm_SDL.png
- __MACOSX/2020-DataInBrief-Data/._Chisholm_SDL.png
- 2020-DataInBrief-Data/Chisholm_SDL.thy
- __MACOSX/2020-DataInBrief-Data/._Chisholm_SDL.thy
- 2020-DataInBrief-Data/Lewis_DDL.thy
- __MACOSX/2020-DataInBrief-Data/._Lewis_DDL.thy
- 2020-DataInBrief-Data/IO_Experiments.png
- __MACOSX/2020-DataInBrief-Data/._IO_Experiments.png
- 2020-DataInBrief-Data/CJ_DDLplus.html
- 2020-DataInBrief-Data/IOL_out2.png
- __MACOSX/2020-DataInBrief-Data/._IOL_out2.png
- 2020-DataInBrief-Data/CJ_DDL_Tests.html
- 2020-DataInBrief-Data/isabelle.css
- 2020-DataInBrief-Data/index.html
- __MACOSX/2020-DataInBrief-Data/._index.html
- 2020-DataInBrief-Data/Chisholm_CJ_DDL_Dyadic.thy
- __MACOSX/2020-DataInBrief-Data/._Chisholm_CJ_DDL_Dyadic.thy
- 2020-DataInBrief-Data/.DS_Store
- __MACOSX/2020-DataInBrief-Data/._.DS_Store
- 2020-DataInBrief-Data/GDPR_E.thy
- __MACOSX/2020-DataInBrief-Data/._GDPR_E.thy
- 2020-DataInBrief-Data/GDPR_SDL.png
- __MACOSX/2020-DataInBrief-Data/._GDPR_SDL.png
- 2020-DataInBrief-Data/list.txt
- __MACOSX/2020-DataInBrief-Data/._list.txt
- 2020-DataInBrief-Data/Extended_CJ_DDL.html
- 2020-DataInBrief-Data/GDPR_SDL.thy
- __MACOSX/2020-DataInBrief-Data/._GDPR_SDL.thy
- 2020-DataInBrief-Data/GDPR_E.png
- __MACOSX/2020-DataInBrief-Data/._GDPR_E.png
- 2020-DataInBrief-Data/Chisholm_CJ_DDL_Dyadic.png
- __MACOSX/2020-DataInBrief-Data/._Chisholm_CJ_DDL_Dyadic.png
- 2020-DataInBrief-Data/GDPR_SDL.html
- 2020-DataInBrief-Data/IO_out2_STIT.html
- 2020-DataInBrief-Data/Chisholm_E.png
- __MACOSX/2020-DataInBrief-Data/._Chisholm_E.png
- 2020-DataInBrief-Data/SDL.thy
- __MACOSX/2020-DataInBrief-Data/._SDL.thy
- 2020-DataInBrief-Data/IO_Experiments.html
- 2020-DataInBrief-Data/WiseMenPuzzle/
- 2020-DataInBrief-Data/WiseMenPuzzle/Relations.thy
- __MACOSX/2020-DataInBrief-Data/WiseMenPuzzle/
- __MACOSX/2020-DataInBrief-Data/WiseMenPuzzle/._Relations.thy
- 2020-DataInBrief-Data/WiseMenPuzzle/WiseMenPuzzle.png
- __MACOSX/2020-DataInBrief-Data/WiseMenPuzzle/._WiseMenPuzzle.png
- 2020-DataInBrief-Data/WiseMenPuzzle/WiseMenPuzzle.thy
- __MACOSX/2020-DataInBrief-Data/WiseMenPuzzle/._WiseMenPuzzle.thy
- 2020-DataInBrief-Data/WiseMenPuzzle/Relations.png
- __MACOSX/2020-DataInBrief-Data/WiseMenPuzzle/._Relations.png
- 2020-DataInBrief-Data/WiseMenPuzzle/HOMML.png
- __MACOSX/2020-DataInBrief-Data/WiseMenPuzzle/._HOMML.png
- 2020-DataInBrief-Data/WiseMenPuzzle/HOMML.thy
- __MACOSX/2020-DataInBrief-Data/WiseMenPuzzle/._HOMML.thy
- 2020-DataInBrief-Data/WiseMenPuzzle/DataInReadableForm.pdf
- __MACOSX/2020-DataInBrief-Data/WiseMenPuzzle/._DataInReadableForm.pdf
- __MACOSX/2020-DataInBrief-Data/._WiseMenPuzzle
- 2020-DataInBrief-Data/SDL.png
- __MACOSX/2020-DataInBrief-Data/._SDL.png
- 2020-DataInBrief-Data/Chisholm_E.thy
- __MACOSX/2020-DataInBrief-Data/._Chisholm_E.thy
- 2020-DataInBrief-Data/Lewis_DDL1.png
- __MACOSX/2020-DataInBrief-Data/._Lewis_DDL1.png
- 2020-DataInBrief-Data/E.html
- 2020-DataInBrief-Data/Extended_CJ_DDL.thy
- __MACOSX/2020-DataInBrief-Data/._Extended_CJ_DDL.thy
- 2020-DataInBrief-Data/Lewis_DDL2.png
- __MACOSX/2020-DataInBrief-Data/._Lewis_DDL2.png
- 2020-DataInBrief-Data/GDPR_CJ_DDL.html
- 2020-DataInBrief-Data/US-Constitution-Loophole/
- 2020-DataInBrief-Data/US-Constitution-Loophole/Argument.thy
- __MACOSX/2020-DataInBrief-Data/US-Constitution-Loophole/
- __MACOSX/2020-DataInBrief-Data/US-Constitution-Loophole/._Argument.thy
- 2020-DataInBrief-Data/US-Constitution-Loophole/Simulation.thy
- __MACOSX/2020-DataInBrief-Data/US-Constitution-Loophole/._Simulation.thy
- 2020-DataInBrief-Data/US-Constitution-Loophole/SimulationIdea.thy
- __MACOSX/2020-DataInBrief-Data/US-Constitution-Loophole/._SimulationIdea.thy
- 2020-DataInBrief-Data/US-Constitution-Loophole/BA_VZahoransky.pdf
- __MACOSX/2020-DataInBrief-Data/US-Constitution-Loophole/._BA_VZahoransky.pdf
- 2020-DataInBrief-Data/US-Constitution-Loophole/HOTL2.png
- __MACOSX/2020-DataInBrief-Data/US-Constitution-Loophole/._HOTL2.png
- 2020-DataInBrief-Data/US-Constitution-Loophole/HOTL1.png
- __MACOSX/2020-DataInBrief-Data/US-Constitution-Loophole/._HOTL1.png
- 2020-DataInBrief-Data/US-Constitution-Loophole/HOTL.thy
- __MACOSX/2020-DataInBrief-Data/US-Constitution-Loophole/._HOTL.thy
- 2020-DataInBrief-Data/US-Constitution-Loophole/Ending.png
- __MACOSX/2020-DataInBrief-Data/US-Constitution-Loophole/._Ending.png
- 2020-DataInBrief-Data/US-Constitution-Loophole/DeclarationAuth.png
- __MACOSX/2020-DataInBrief-Data/US-Constitution-Loophole/._DeclarationAuth.png
- 2020-DataInBrief-Data/US-Constitution-Loophole/NotToDo.png
- __MACOSX/2020-DataInBrief-Data/US-Constitution-Loophole/._NotToDo.png
- 2020-DataInBrief-Data/US-Constitution-Loophole/NotToDo.thy
- __MACOSX/2020-DataInBrief-Data/US-Constitution-Loophole/._NotToDo.thy
- 2020-DataInBrief-Data/US-Constitution-Loophole/DeclarationAuth.thy
- __MACOSX/2020-DataInBrief-Data/US-Constitution-Loophole/._DeclarationAuth.thy
- 2020-DataInBrief-Data/US-Constitution-Loophole/Ending.thy
- __MACOSX/2020-DataInBrief-Data/US-Constitution-Loophole/._Ending.thy
- 2020-DataInBrief-Data/US-Constitution-Loophole/Simulation3.png
- __MACOSX/2020-DataInBrief-Data/US-Constitution-Loophole/._Simulation3.png
- 2020-DataInBrief-Data/US-Constitution-Loophole/Simulation2.png
- __MACOSX/2020-DataInBrief-Data/US-Constitution-Loophole/._Simulation2.png
- 2020-DataInBrief-Data/US-Constitution-Loophole/Simulation1.png
- __MACOSX/2020-DataInBrief-Data/US-Constitution-Loophole/._Simulation1.png
- 2020-DataInBrief-Data/US-Constitution-Loophole/Framework.png
- __MACOSX/2020-DataInBrief-Data/US-Constitution-Loophole/._Framework.png
- 2020-DataInBrief-Data/US-Constitution-Loophole/Argument1.png
- __MACOSX/2020-DataInBrief-Data/US-Constitution-Loophole/._Argument1.png
- 2020-DataInBrief-Data/US-Constitution-Loophole/Simulation5.png
- __MACOSX/2020-DataInBrief-Data/US-Constitution-Loophole/._Simulation5.png
- 2020-DataInBrief-Data/US-Constitution-Loophole/Simulation4.png
- __MACOSX/2020-DataInBrief-Data/US-Constitution-Loophole/._Simulation4.png
- 2020-DataInBrief-Data/US-Constitution-Loophole/Introduction.thy
- __MACOSX/2020-DataInBrief-Data/US-Constitution-Loophole/._Introduction.thy
- 2020-DataInBrief-Data/US-Constitution-Loophole/SimulationIdea1.png
- __MACOSX/2020-DataInBrief-Data/US-Constitution-Loophole/._SimulationIdea1.png
- 2020-DataInBrief-Data/US-Constitution-Loophole/Argument2.png
- __MACOSX/2020-DataInBrief-Data/US-Constitution-Loophole/._Argument2.png
- 2020-DataInBrief-Data/US-Constitution-Loophole/Introduction.png
- __MACOSX/2020-DataInBrief-Data/US-Constitution-Loophole/._Introduction.png
- 2020-DataInBrief-Data/US-Constitution-Loophole/Framework.thy
- __MACOSX/2020-DataInBrief-Data/US-Constitution-Loophole/._Framework.thy
- 2020-DataInBrief-Data/US-Constitution-Loophole/Argument3.png
- __MACOSX/2020-DataInBrief-Data/US-Constitution-Loophole/._Argument3.png
- 2020-DataInBrief-Data/US-Constitution-Loophole/SimulationIdea2.png
- __MACOSX/2020-DataInBrief-Data/US-Constitution-Loophole/._SimulationIdea2.png
- __MACOSX/2020-DataInBrief-Data/._US-Constitution-Loophole
- 2020-DataInBrief-Data/GewirthArgument.html
- 2020-DataInBrief-Data/Chisholm_CJ_DDL_Dyadic.html
- 2020-DataInBrief-Data/Chisholm_CJ_DDL_Monadic.html
- 2020-DataInBrief-Data/GewirthArgument1.png
- __MACOSX/2020-DataInBrief-Data/._GewirthArgument1.png
- 2020-DataInBrief-Data/GDPR_CJ_DDL.png
- __MACOSX/2020-DataInBrief-Data/._GDPR_CJ_DDL.png
- 2020-DataInBrief-Data/GDPR_CJ_DDL.thy
- __MACOSX/2020-DataInBrief-Data/._GDPR_CJ_DDL.thy
- 2020-DataInBrief-Data/SDL.html
- 2020-DataInBrief-Data/Lewis_DDL.html
- 2020-DataInBrief-Data/Chisholm_E.html
- 2020-DataInBrief-Data/GewirthArgument2.png
- __MACOSX/2020-DataInBrief-Data/._GewirthArgument2.png
- 2020-DataInBrief-Data/IO_out2_STIT.thy
- __MACOSX/2020-DataInBrief-Data/._IO_out2_STIT.thy
- 2020-DataInBrief-Data/GewirthArgument.thy
- __MACOSX/2020-DataInBrief-Data/._GewirthArgument.thy
- 2020-DataInBrief-Data/Climate-Engineering/
- 2020-DataInBrief-Data/Climate-Engineering/ClimateEngineering.thy
- __MACOSX/2020-DataInBrief-Data/Climate-Engineering/
- __MACOSX/2020-DataInBrief-Data/Climate-Engineering/._ClimateEngineering.thy
- 2020-DataInBrief-Data/Climate-Engineering/ClimateEngineering1.png
- __MACOSX/2020-DataInBrief-Data/Climate-Engineering/._ClimateEngineering1.png
- 2020-DataInBrief-Data/Climate-Engineering/ClimateEngineering2.png
- __MACOSX/2020-DataInBrief-Data/Climate-Engineering/._ClimateEngineering2.png
- 2020-DataInBrief-Data/Climate-Engineering/embedding.png
- __MACOSX/2020-DataInBrief-Data/Climate-Engineering/._embedding.png
- 2020-DataInBrief-Data/Climate-Engineering/embedding.thy
- __MACOSX/2020-DataInBrief-Data/Climate-Engineering/._embedding.thy
- __MACOSX/2020-DataInBrief-Data/._Climate-Engineering
- 2020-DataInBrief-Data/GewirthArgument.png
- __MACOSX/2020-DataInBrief-Data/._GewirthArgument.png
- 2020-DataInBrief-Data/CJ_DDL.html
- 2020-DataInBrief-Data/IO_out2_STIT1.png
- __MACOSX/2020-DataInBrief-Data/._IO_out2_STIT1.png
- 2020-DataInBrief-Data/CJ_DDL_Tests2.png
- __MACOSX/2020-DataInBrief-Data/._CJ_DDL_Tests2.png
- 2020-DataInBrief-Data/Chisholm_CJ_DDL_Monadic.png
- __MACOSX/2020-DataInBrief-Data/._Chisholm_CJ_DDL_Monadic.png
- 2020-DataInBrief-Data/Course-Material-1/
- 2020-DataInBrief-Data/Course-Material-1/Introduction3.png
- __MACOSX/2020-DataInBrief-Data/Course-Material-1/
- __MACOSX/2020-DataInBrief-Data/Course-Material-1/._Introduction3.png
- 2020-DataInBrief-Data/Course-Material-1/Introduction2.png
- __MACOSX/2020-DataInBrief-Data/Course-Material-1/._Introduction2.png
- 2020-DataInBrief-Data/Course-Material-1/Introduction1.png
- __MACOSX/2020-DataInBrief-Data/Course-Material-1/._Introduction1.png
- 2020-DataInBrief-Data/Course-Material-1/Hilbert2.png
- __MACOSX/2020-DataInBrief-Data/Course-Material-1/._Hilbert2.png
- 2020-DataInBrief-Data/Course-Material-1/Hilbert3.png
- __MACOSX/2020-DataInBrief-Data/Course-Material-1/._Hilbert3.png
- 2020-DataInBrief-Data/Course-Material-1/Hilbert1.png
- __MACOSX/2020-DataInBrief-Data/Course-Material-1/._Hilbert1.png
- 2020-DataInBrief-Data/Course-Material-1/MDLEmbedding4.png
- __MACOSX/2020-DataInBrief-Data/Course-Material-1/._MDLEmbedding4.png
- 2020-DataInBrief-Data/Course-Material-1/MDLEmbedding1.png
- __MACOSX/2020-DataInBrief-Data/Course-Material-1/._MDLEmbedding1.png
- 2020-DataInBrief-Data/Course-Material-1/MDLEmbedding3.png
- __MACOSX/2020-DataInBrief-Data/Course-Material-1/._MDLEmbedding3.png
- 2020-DataInBrief-Data/Course-Material-1/Deontic.pdf
- __MACOSX/2020-DataInBrief-Data/Course-Material-1/._Deontic.pdf
- 2020-DataInBrief-Data/Course-Material-1/MDLEmbedding2.png
- __MACOSX/2020-DataInBrief-Data/Course-Material-1/._MDLEmbedding2.png
- 2020-DataInBrief-Data/Course-Material-1/Hilbert.thy
- __MACOSX/2020-DataInBrief-Data/Course-Material-1/._Hilbert.thy
- 2020-DataInBrief-Data/Course-Material-1/MDLEmbedding.thy
- __MACOSX/2020-DataInBrief-Data/Course-Material-1/._MDLEmbedding.thy
- 2020-DataInBrief-Data/Course-Material-1/Introduction.thy
- __MACOSX/2020-DataInBrief-Data/Course-Material-1/._Introduction.thy
- __MACOSX/2020-DataInBrief-Data/._Course-Material-1
- 2020-DataInBrief-Data/Chisholm_CJ_DDL_Monadic.thy
- __MACOSX/2020-DataInBrief-Data/._Chisholm_CJ_DDL_Monadic.thy
- 2020-DataInBrief-Data/IO_out2_STIT2.png
- __MACOSX/2020-DataInBrief-Data/._IO_out2_STIT2.png
- 2020-DataInBrief-Data/CJ_DDL_Tests1.png
- __MACOSX/2020-DataInBrief-Data/._CJ_DDL_Tests1.png
- 2020-DataInBrief-Data/IO_out2_STIT3.png
- __MACOSX/2020-DataInBrief-Data/._IO_out2_STIT3.png
- 2020-DataInBrief-Data/CJ_DDL_Tests.thy
- __MACOSX/2020-DataInBrief-Data/._CJ_DDL_Tests.thy
- 2020-DataInBrief-Data/CJ_DDLplus.thy
- __MACOSX/2020-DataInBrief-Data/._CJ_DDLplus.thy
- 2020-DataInBrief-Data/fonts/
- 2020-DataInBrief-Data/fonts/IsabelleDejaVuSans-BoldOblique.ttf
- 2020-DataInBrief-Data/fonts/IsabelleDejaVuSans-Oblique.ttf
- 2020-DataInBrief-Data/fonts/IsabelleDejaVuSerif-Italic.ttf
- 2020-DataInBrief-Data/fonts/IsabelleDejaVuSans-Bold.ttf
- 2020-DataInBrief-Data/fonts/Vacuous.ttf
- 2020-DataInBrief-Data/fonts/IsabelleDejaVuSansMono-Bold.ttf
- 2020-DataInBrief-Data/fonts/IsabelleDejaVuSerif-Bold.ttf
- 2020-DataInBrief-Data/fonts/IsabelleDejaVuSerif-BoldItalic.ttf
- 2020-DataInBrief-Data/fonts/IsabelleDejaVuSansMono-Oblique.ttf
- 2020-DataInBrief-Data/fonts/IsabelleDejaVuSansMono.ttf
- 2020-DataInBrief-Data/fonts/IsabelleDejaVuSerif.ttf
- 2020-DataInBrief-Data/fonts/IsabelleDejaVuSansMono-BoldOblique.ttf
- 2020-DataInBrief-Data/fonts/IsabelleDejaVuSans.ttf
- 2020-DataInBrief-Data/CJ_DDLplus1.png
- __MACOSX/2020-DataInBrief-Data/._CJ_DDLplus1.png
- 2020-DataInBrief-Data/Chisholm_SDL.html
- 2020-DataInBrief-Data/IOL_out2.html
- 2020-DataInBrief-Data/CJ_DDL.png
- __MACOSX/2020-DataInBrief-Data/._CJ_DDL.png
- 2020-DataInBrief-Data/E.png
- __MACOSX/2020-DataInBrief-Data/._E.png
- 2020-DataInBrief-Data/CJ_DDLplus2.png
- __MACOSX/2020-DataInBrief-Data/._CJ_DDLplus2.png
- 2020-DataInBrief-Data/E.thy
- __MACOSX/2020-DataInBrief-Data/._E.thy
- 2020-DataInBrief-Data/CJ_DDL.thy
- __MACOSX/2020-DataInBrief-Data/._CJ_DDL.thy
- 2020-DataInBrief-Data/IO_out2_STIT4.png
- __MACOSX/2020-DataInBrief-Data/._IO_out2_STIT4.png
- 2020-DataInBrief-Data/IO_out2_STIT5.png
- __MACOSX/2020-DataInBrief-Data/._IO_out2_STIT5.png
- __MACOSX/._2020-DataInBrief-Data
