# Supplementary material for: LogiKEy workbench: Deontic logics, logic combinations and expressive ethical and legal reasoning (Isabelle/HOL dataset)
Source: Data Brief. 2020 Oct 15;33:106409. doi: 10.1016/j.dib.2020.106409 (PMC7586073; doi:10.1016/j.dib.2020.106409)
Supplement: Supplementary file 1 [file mmc1.zip › 2020-DataInBrief-Data/isabelle.css]

/* Isabelle fonts */

@font-face {
  font-family: 'Isabelle DejaVu Sans';
  src: url('fonts/IsabelleDejaVuSans.ttf') format('truetype');
}

@font-face {
  font-family: 'Isabelle DejaVu Sans';
  src: url('fonts/IsabelleDejaVuSans-Bold.ttf') format('truetype');
  font-weight: bold;
}

@font-face {
  font-family: 'Isabelle DejaVu Sans';
  src: url('fonts/IsabelleDejaVuSans-Oblique.ttf') format('truetype');
  font-style: italic;
}

@font-face {
  font-family: 'Isabelle DejaVu Sans';
  src: url('fonts/IsabelleDejaVuSans-BoldOblique.ttf') format('truetype');
  font-weight: bold;
  font-style: italic;
}

@font-face {
  font-family: 'Isabelle DejaVu Sans Mono';
  src: url('fonts/IsabelleDejaVuSansMono.ttf') format('truetype');
}

@font-face {
  font-family: 'Isabelle DejaVu Sans Mono';
  src: url('fonts/IsabelleDejaVuSansMono-Bold.ttf') format('truetype');
  font-weight: bold;
}

@font-face {
  font-family: 'Isabelle DejaVu Sans Mono';
  src: url('fonts/IsabelleDejaVuSansMono-Oblique.ttf') format('truetype');
  font-style: italic;
}

@font-face {
  font-family: 'Isabelle DejaVu Sans Mono';
  src: url('fonts/IsabelleDejaVuSansMono-BoldOblique.ttf') format('truetype');
  font-weight: bold;
  font-style: italic;
}

@font-face {
  font-family: 'Isabelle DejaVu Serif';
  src: url('fonts/IsabelleDejaVuSerif.ttf') format('truetype');
}

@font-face {
  font-family: 'Isabelle DejaVu Serif';
  src: url('fonts/IsabelleDejaVuSerif-Bold.ttf') format('truetype');
  font-weight: bold;
}

@font-face {
  font-family: 'Isabelle DejaVu Serif';
  src: url('fonts/IsabelleDejaVuSerif-Italic.ttf') format('truetype');
  font-style: italic;
}

@font-face {
  font-family: 'Isabelle DejaVu Serif';
  src: url('fonts/IsabelleDejaVuSerif-BoldItalic.ttf') format('truetype');
  font-weight: bold;
  font-style: italic;
}

@font-face {
  font-family: 'Vacuous';
  src: url('fonts/Vacuous.ttf') format('truetype');
}


/* standard document markup */

dt {
  float: left;
  clear: left;
  padding-right: 0.5em;
  font-weight: bold;
}

body {
  color: #000000;
  background-color: #FFFFFF;
}

.head     { background-color: #FFFFFF; }
.source   {
  direction: ltr; unicode-bidi: bidi-override;
  background-color: #FFFFFF;
  padding: 10px;
  font-family: "Isabelle DejaVu Sans Mono", monospace;
}

.theories { background-color: #FFFFFF; padding: 10px; }
.sessions { background-color: #FFFFFF; padding: 10px; }
.document { white-space: normal; font-family: "Isabelle DejaVu Serif", serif; }

.name     { font-style: italic; }
.filename { font-family: "Isabelle DejaVu Sans Mono", monospace; }


/* basic syntax markup */

.hidden         { font-family: Vacuous; font-size: 1%; color: rgba(255,255,255,0); }
.control        { font-weight: bold; font-style: italic; }

.binding        { color: #336655; }
.tfree          { color: #A020F0; }
.tvar           { color: #A020F0; }
.free           { color: #0000FF; }
.skolem         { color: #D2691E; }
.bound          { color: #008000; }
.var            { color: #00009B; }
.numeral        { }
.literal        { font-weight: bold; }
.delimiter      { }
.inner_numeral  { color: #FF0000; }
.inner_quoted   { color: #FF00CC; }
.inner_cartouche { color: #CC6600; }
.comment1       { color: #CC0000; }
.comment2       { color: #FF8400; }
.comment3       { color: #6600CC; }
.dynamic        { color: #7BA428; }
.class_parameter_color { color: #D2691E; }

.bold           { font-weight: bold; }

.main           { color: #000000; }
.command        { font-weight: bold; }
.keyword        { font-weight: bold; }
.keyword1       { color: #006699; }
.keyword2       { color: #009966; }
.keyword3       { color: #0099FF; }
.quasi_keyword  { color: #9966FF; }
.operator       { color: #323232; }
.string         { color: #FF00CC; }
.alt_string     { color: #CC00CC; }
.verbatim       { color: #6600CC; }
.cartouche      { color: #CC6600; }
.comment        { color: #CC0000; }
.improper       { color: #FF5050; }
.antiquote      { color: #6600CC; }
.raw_text       { color: #6600CC; }
.plain_text     { color: #CC6600; }
.bad            { background-color: #FF6A6A; }
.quoted         { background-color: rgba(139,139,139,0.05); }
.antiquoted     { background-color: rgba(255,200,50,0.1); }


/* message background */

.writeln_message      { background-color: #F0F0F0; }
.information_message  { background-color: #DCEAF3; }
.tracing_message      { background-color: #F0F8FF; }
.warning_message      { background-color: #EEE8AA; }
.legacy_message       { background-color: #EEE8AA; }
.error_message        { background-color: #FFC1C1; }


/* message underline */

.writeln { border-bottom: 1px dotted #C0C0C0; }
.information { border-bottom: 1px dotted #C1DFEE; }
.warning { border-bottom: 1px dotted #FF8C00; }
.legacy { border-bottom: 1px dotted #FF8C00; }
.error { border-bottom: 1px dotted #B22222; }


/* tooltips */

.writeln { position: relative; display: inline-block; }
.information { position: relative; display: inline-block; }
.warning { position: relative; display: inline-block; }
.legacy { position: relative; display: inline-block; }
.error { position: relative; display: inline-block; }

.writeln:hover .tooltip { visibility: visible; }
.information:hover .tooltip { visibility: visible; }
.warning:hover .tooltip { visibility: visible; }
.legacy:hover .tooltip { visibility: visible; }
.error:hover .tooltip { visibility: visible; }

.tooltip {
  top: -0.5ex;
  left: 5em;
  visibility: hidden;
  width: 50em;
  border: 1px solid #808080;
  padding: 1px 1px;
  background-color: #FFFFE9;
  position: absolute;
  z-index: 1;
}

.tooltip pre { margin: 1px; white-space: pre-wrap; }
