# Supplementary material for: LogiKEy workbench: Deontic logics, logic combinations and expressive ethical and legal reasoning (Isabelle/HOL dataset)
Source: Data Brief. 2020 Oct 15;33:106409. doi: 10.1016/j.dib.2020.106409 (PMC7586073; doi:10.1016/j.dib.2020.106409)
Supplement: Supplementary file 1 [file mmc1.zip › 2020-DataInBrief-Data/list.txt]

cp CJ_DDL.thy J_DDL_Tests.thy CJ_DDLplus.thy Chisholm_CJ_DDL_Dyadic.thy Chisholm_CJ_DDL_Monadic.thy Chisholm_E.thy Chisholm_SDL.thy E.thy Extended_CJ_DDL.thy GDPR_CJ_DDL.thy GDPR_E.thy GDPR_SDL.thy GewirthArgument.thy IOL_out2.thy IO_Experiments.thy IO_out2_STIT.thy Lewis_DDL.thy SDL.thy /Users/cbenzmueller/Downloads/DIB-FINAL-REVISION/2020-DataInBrief-Data/

cp CJ_DDL.html J_DDL_Tests.html CJ_DDLplus.html Chisholm_CJ_DDL_Dyadic.html Chisholm_CJ_DDL_Monadic.html Chisholm_E.html Chisholm_SDL.html E.html Extended_CJ_DDL.html GDPR_CJ_DDL.html GDPR_E.html GDPR_SDL.html GewirthArgument.html IOL_out2.html IO_Experiments.html IO_out2_STIT.html Lewis_DDL.html SDL.html /Users/cbenzmueller/Downloads/DIB-FINAL-REVISION/2020-DataInBrief-Data/
