# Supplementary material for: LogiKEy workbench: Deontic logics, logic combinations and expressive ethical and legal reasoning (Isabelle/HOL dataset)
Source: Data Brief. 2020 Oct 15;33:106409. doi: 10.1016/j.dib.2020.106409 (PMC7586073; doi:10.1016/j.dib.2020.106409)
Supplement: Supplementary file 1 [file mmc1.zip › 2020-DataInBrief-Data/US-Constitution-Loophole/DeclarationAuth.thy]

(*<*)
theory DeclarationAuth
imports Main
begin
(*>*)
text\<open>
\section{Declaration of Authorship}
\label{sec:declaration}

I declare that the bachelor's thesis I am submitting is entirely my own work except where otherwise indicated. I declare that 
I have clearly indicated the presence of all material I have quoted from other sources, including any diagrams, charts, tables or graphs
and that I have clearly indicated the presence of all paraphrased material with appropriate references. 
This thesis has not been submitted, either partially or in full, for a qualification at any other university.\\

\noindent
Berlin, \mydate \\ \\

\noindent\rule{0.4\textwidth}{0.2mm}\\
Valeria Zahoransky
\<close>
(*<*)
end
(*>*)
