# Supplementary material for: LogiKEy workbench: Deontic logics, logic combinations and expressive ethical and legal reasoning (Isabelle/HOL dataset)
Source: Data Brief. 2020 Oct 15;33:106409. doi: 10.1016/j.dib.2020.106409 (PMC7586073; doi:10.1016/j.dib.2020.106409)
Supplement: Supplementary file 1 [file mmc1.zip › 2020-DataInBrief-Data/GDPR_CJ_DDL.thy]

theory GDPR_CJ_DDL           (*GDPR CTD Example. C. Benzmüller & Xavier Parent, 2019*)
imports CJ_DDL
begin
(*Unimportant.*) sledgehammer_params [max_facts=20,timeout=20] 
(*Unimportant.*) nitpick_params [user_axioms,expect=genuine,show_all,dont_box] 

datatype data = d1 | d2  (*We introduce concrete data objects d1 and d2.*)
datatype indiv = Mary | Peter  (*We introduce individuals Mary and Peter.*)
consts process_lawfully::"data\<Rightarrow>\<tau>" erase::"data\<Rightarrow>\<tau>" is_protected_by_GDPR::"data\<Rightarrow>\<tau>" 
       belongs_to::"data\<Rightarrow>indiv\<Rightarrow>\<tau>" is_european::"indiv=>\<tau> " kill::"indiv\<Rightarrow>\<tau>"

axiomatization where   
(*Data belonging to Europeans is protected by the GDPR.*)
 A0: "\<lfloor>\<^bold>\<forall>x. \<^bold>\<forall>d. (is_european x \<^bold>\<and> belongs_to d x) \<^bold>\<rightarrow> is_protected_by_GDPR d\<rfloor>" and
(*Data d1 is belonging to the European Peter.*)
 F1: "\<lfloor>belongs_to d1 Peter \<^bold>\<and> is_european Peter\<rfloor>" and

(*It is an obligation to process data lawfully.*)
 A1: "\<lfloor>\<^bold>\<forall>d. is_protected_by_GDPR d \<^bold>\<rightarrow> \<^bold>\<circle><process_lawfully d>\<rfloor>"  and
(*If data was not processed lawfully, then it is an obligation to erase the data.*)
 A2: "\<lfloor>\<^bold>\<forall>d.  (is_protected_by_GDPR d  \<^bold>\<and> \<^bold>\<not>process_lawfully d) \<^bold>\<rightarrow> \<^bold>\<circle><erase d>\<rfloor>" and
(*Implicit: It is an obligation to keep the data if it was processed lawfully.*)
 Implicit: "\<lfloor>\<^bold>\<forall>d. \<^bold>\<circle><(is_protected_by_GDPR d \<^bold>\<and> process_lawfully d) \<^bold>\<rightarrow> \<^bold>\<not>erase d>\<rfloor>" and
(*Given a situation where data is processed unlawfully.*) 
 Situation: "\<lfloor>\<^bold>\<not>process_lawfully d1\<rfloor>\<^sub>l" 

(***Some Experiments***) 
 lemma True nitpick [satisfy] oops (*Consistency-check: Nitpick finds a model.*)
 lemma False sledgehammer nitpick oops (*Nitpick presents countermodel; provers timeout.*)

(*Should the data be erased? — Yes, proof found by ATPs*)
 lemma "\<lfloor>\<^bold>\<circle><erase d1>\<rfloor>\<^sub>l" using A0 F1 A1 A2 Implicit Situation by blast 
(*Should the data be kept? — No, countermodel by Nitpick*)
 lemma "\<lfloor>\<^bold>\<circle><\<^bold>\<not>erase d1>\<rfloor>\<^sub>l" nitpick oops
(*Should Mary be killed? — No, countermodel by Nitpick*)
 lemma "\<lfloor>\<^bold>\<circle><kill Mary>\<rfloor>\<^sub>l" nitpick oops     
end
