# Supplementary material for: LogiKEy workbench: Deontic logics, logic combinations and expressive ethical and legal reasoning (Isabelle/HOL dataset)
Source: Data Brief. 2020 Oct 15;33:106409. doi: 10.1016/j.dib.2020.106409 (PMC7586073; doi:10.1016/j.dib.2020.106409)
Supplement: Supplementary file 1 [file mmc1.zip › 2020-DataInBrief-Data/CJ_DDL.thy]

theory CJ_DDL imports Main            (* Christoph Benzmüller & Xavier Parent & Ali Farjami, 2018  *)

begin (* DDL: Dyadic Deontic Logic by Carmo and Jones *)
 typedecl i (*type for possible worlds*)
 type_synonym \<tau> = "(i\<Rightarrow>bool)"
 type_synonym \<gamma> = "\<tau>\<Rightarrow>\<tau>" 
 type_synonym \<rho> = "\<tau>\<Rightarrow>\<tau>\<Rightarrow>\<tau>"

 consts av::"i\<Rightarrow>\<tau>" pv::"i\<Rightarrow>\<tau>" ob::"\<tau>\<Rightarrow>(\<tau>\<Rightarrow>bool)" (*accessibility relations*)
            cw::i (*current world*)

 axiomatization where
  ax_3a: "\<forall>w.\<exists>x. av(w)(x)" and ax_4a: "\<forall>w x. av(w)(x) \<longrightarrow> pv(w)(x)" and ax_4b: "\<forall>w. pv(w)(w)" and
  ax_5a: "\<forall>X.\<not>ob(X)(\<lambda>x. False)" and
  ax_5b: "\<forall>X Y Z. (\<forall>w. ((Y(w) \<and> X(w)) \<longleftrightarrow> (Z(w) \<and> X(w)))) \<longrightarrow> (ob(X)(Y) \<longleftrightarrow> ob(X)(Z))" and
  ax_5ca: "\<forall>X \<beta>. ((\<forall>Z. \<beta>(Z) \<longrightarrow> ob(X)(Z)) \<and> (\<exists>Z. \<beta>(Z))) \<longrightarrow> 
      (((\<exists>y. ((\<lambda>w. \<forall>Z. (\<beta> Z) \<longrightarrow> (Z w))(y) \<and> X(y))) \<longrightarrow> ob(X)(\<lambda>w. \<forall>Z. (\<beta> Z) \<longrightarrow> (Z w))))" and
  ax_5c: "\<forall>X Y Z. (((\<exists>w. (X(w) \<and> Y(w) \<and> Z(w))) \<and>  ob(X)(Y)  \<and>  ob(X)(Z))  \<longrightarrow>  ob(X)(\<lambda>w. Y(w) \<and> Z(w)))" and
  ax_5d: "\<forall>X Y Z. ((\<forall>w. Y(w) \<longrightarrow> X(w)) \<and> ob(X)(Y) \<and> (\<forall>w. X(w) \<longrightarrow> Z(w)))
                   \<longrightarrow> ob(Z)(\<lambda>w. (Z(w) \<and> \<not>X(w)) \<or> Y(w))" and
  ax_5e: "\<forall>X Y Z. ((\<forall>w. Y(w) \<longrightarrow> X(w)) \<and> ob(X)(Z) \<and> (\<exists>w. Y(w) \<and> Z(w))) \<longrightarrow> ob(Y)(Z)"

 abbreviation ddlneg::\<gamma> ("\<^bold>\<not>_"[52]53) where "\<^bold>\<not>A \<equiv> \<lambda>w. \<not>A(w)" 
 abbreviation ddland::\<rho> (infixr"\<^bold>\<and>"51) where "A\<^bold>\<and>B \<equiv> \<lambda>w. A(w)\<and>B(w)"   
 abbreviation ddlor::\<rho> (infixr"\<^bold>\<or>"50) where "A\<^bold>\<or>B \<equiv> \<lambda>w. A(w)\<or>B(w)"   
 abbreviation ddlimp::\<rho> (infixr"\<^bold>\<rightarrow>"49) where "A\<^bold>\<rightarrow>B \<equiv> \<lambda>w. A(w)\<longrightarrow>B(w)"  
 abbreviation ddlequiv::\<rho> (infixr"\<^bold>\<leftrightarrow>"48) where "A\<^bold>\<leftrightarrow>B \<equiv> \<lambda>w. A(w)\<longleftrightarrow>B(w)"  
 abbreviation ddlbox::\<gamma> ("\<^bold>\<box>") where "\<^bold>\<box>A \<equiv> \<lambda>w.\<forall>v. A(v)"  (*A = (\<lambda>w. True)*) 
 abbreviation ddlboxa::\<gamma> ("\<^bold>\<box>\<^sub>a") where "\<^bold>\<box>\<^sub>aA \<equiv> \<lambda>w. (\<forall>x. av(w)(x) \<longrightarrow> A(x))"  (*in all actual worlds*)
 abbreviation ddlboxp::\<gamma> ("\<^bold>\<box>\<^sub>p") where "\<^bold>\<box>\<^sub>pA \<equiv> \<lambda>w. (\<forall>x. pv(w)(x) \<longrightarrow> A(x))" (*in all potential worlds*)
 abbreviation ddldia::\<gamma> ("\<^bold>\<diamond>") where "\<^bold>\<diamond>A \<equiv> \<^bold>\<not>\<^bold>\<box>(\<^bold>\<not>A)"
 abbreviation ddldiaa::\<gamma> ("\<^bold>\<diamond>\<^sub>a") where "\<^bold>\<diamond>\<^sub>aA \<equiv> \<^bold>\<not>\<^bold>\<box>\<^sub>a(\<^bold>\<not>A)"
 abbreviation ddldiap::\<gamma> ("\<^bold>\<diamond>\<^sub>p") where "\<^bold>\<diamond>\<^sub>pA \<equiv> \<^bold>\<not>\<^bold>\<box>\<^sub>p(\<^bold>\<not>A)" 
 abbreviation ddlo::\<rho> ("\<^bold>O\<^bold>\<langle>_\<^bold>|_\<^bold>\<rangle>"[52]53) where "\<^bold>O\<^bold>\<langle>B\<^bold>|A\<^bold>\<rangle> \<equiv> \<lambda>w. ob(A)(B)"  (*it ought to be \<psi>, given \<phi> *)
 abbreviation ddloa::\<gamma>  ("\<^bold>O\<^sub>a") where "\<^bold>O\<^sub>aA \<equiv> \<lambda>w. ob(av(w))(A) \<and> (\<exists>x. av(w)(x) \<and> \<not>A(x))" (*actual obligation*)
 abbreviation ddlop::\<gamma>  ("\<^bold>O\<^sub>p") where "\<^bold>O\<^sub>pA \<equiv> \<lambda>w. ob(pv(w))(A) \<and> (\<exists>x. pv(w)(x) \<and> \<not>A(x))"  (*primary obligation*)
 abbreviation ddltop::\<tau> ("\<^bold>\<top>") where "\<^bold>\<top> \<equiv> \<lambda>w. True"
 abbreviation ddlbot::\<tau> ("\<^bold>\<bottom>") where "\<^bold>\<bottom> \<equiv> \<lambda>w. False"

(*Possibilist Quantification.*)
 abbreviation ddlforall ("\<^bold>\<forall>") where "\<^bold>\<forall>\<Phi> \<equiv> \<lambda>w.\<forall>x. (\<Phi> x w)"
 abbreviation ddlforallB (binder"\<^bold>\<forall>"[8]9) where "\<^bold>\<forall>x. \<phi>(x) \<equiv> \<^bold>\<forall>\<phi>"  
 abbreviation ddlexists ("\<^bold>\<exists>") where "\<^bold>\<exists>\<Phi> \<equiv> \<lambda>w.\<exists>x. (\<Phi> x w)"   
 abbreviation ddlexistsB (binder"\<^bold>\<exists>"[8]9) where "\<^bold>\<exists>x. \<phi>(x) \<equiv> \<^bold>\<exists>\<phi>" 

 abbreviation ddlvalid::"\<tau> \<Rightarrow> bool" ("\<lfloor>_\<rfloor>"[7]105) where "\<lfloor>A\<rfloor> \<equiv> \<forall>w. A w"   (*Global validity*)
 abbreviation ddlvalidcw::"\<tau> \<Rightarrow> bool" ("\<lfloor>_\<rfloor>\<^sub>l"[7]105) where "\<lfloor>A\<rfloor>\<^sub>l \<equiv> A cw" (*Local validity (in cw)*)

(* A is obliagtory *)
 abbreviation ddlobl::\<gamma> ("\<^bold>\<circle><_>") where "\<^bold>\<circle><A> \<equiv>  \<^bold>O\<^bold>\<langle>A\<^bold>|\<^bold>\<top>\<^bold>\<rangle>"  (*New syntax: A is obligatory.*)

(* Consistency *) 
 lemma True nitpick [satisfy,user_axioms,show_all] oops 
end
